# Supplementary material for: Checkpoint inhibitors as dual immunotherapy in advanced non-small cell lung cancer: a meta-analysis
Source: Front Oncol. 2023 Jun 15;13:1146905. doi: 10.3389/fonc.2023.1146905 (PMC10311062; doi:10.3389/fonc.2023.1146905)
Supplement: Supplementary file 1 [file DataSheet_1.zip]

Archive with 13 entries (13 files):
- Supplementary Figure 1.pdf
- Supplementary Figure 10.pdf
- Supplementary Figure 11.pdf
- Supplementary Figure 12.pdf
- Supplementary Figure 13.pdf
- Supplementary Figure 2.pdf
- Supplementary Figure 3.pdf
- Supplementary Figure 4.pdf
- Supplementary Figure 5.pdf
- Supplementary Figure 6.pdf
- Supplementary Figure 7.pdf
- Supplementary Figure 8.pdf
- Supplementary Figure 9.pdf
